# Supplementary material for: Transposase-assisted tagmentation of RNA/DNA hybrid duplexes
Source: eLife. 2020 Jul 23;9:e54919. doi: 10.7554/eLife.54919 (PMC7402673; doi:10.7554/eLife.54919)
Supplement: Supplementary file 1. [file elife-54919-supp1.xlsx]

## Sheet: Sheet1
Strand extension	Mapping ratio
Bst 3.0 DNA polymerase	0.767
SS IV reverse transcriptase	0.702
PCR	Mapping ratio
Q5 DNA polymerase	0.803
KAPA DNA polymerase	0.573
